# Supplementary material for: Prognostic implication of heterogeneity and trajectory progression induced by enzalutamide in prostate cancer
Source: Front Endocrinol (Lausanne). 2023 Mar 16;14:1148898. doi: 10.3389/fendo.2023.1148898 (PMC10060954; doi:10.3389/fendo.2023.1148898)
Supplement: Supplementary file 1 [file Table_1.xlsx]

## Sheet: Sheet1
Table S1. Summary of clinical information leveraging in study
	TCGA-PRAD	GSE70768	GSE94767	DFKZ	GSE21034	GSE70769	E-MTAB-6128
Number of patients	495	125	129	118	131	94	101
Age (mean±sd)	61.03±6.84	61.82±7.97	NA	47.21±2.93	NA	NA	63.09±6.33
Gleason score
<8	288	104	116	100	115	76	82
>=8	205	18	13	18	15	15	18
Unknown
Tumor stage
<T3A	187	38	61	74	NA	51	NA
>=T3A	301	87	68	42	NA	42	NA
Unknown
Relaspe-free survival status
Yes	99	19	37	24	27	45	13
No	396	93	90	81	104	48	68
